# Supplementary material for: IL-7 Deficiency Exacerbates Atopic Dermatitis in NC/Nga Mice
Source: Int J Mol Sci. 2023 Jun 9;24(12):9956. doi: 10.3390/ijms24129956 (PMC10298193; doi:10.3390/ijms24129956)
Supplement: Supplementary file 1 [file ijms-24-09956-s001.zip]

Archive with 1 entries (1 files):
- ijms-2443458-supplementary.pdf
